# Supplementary material for: Synthesis and Characterization of a Crystalline Imine-Based Covalent Organic Framework with Triazine Node and Biphenyl Linker and Its Fluorinated Derivate for CO2/CH4 Separation
Source: Materials (Basel). 2022 Apr 11;15(8):2807. doi: 10.3390/ma15082807 (PMC9031922; doi:10.3390/ma15082807)
Supplement: Supplementary file 1 [file materials-15-02807-s001.zip]

Archive with 1 entries (1 files):
- materials-1638974-supplementary.pdf
